# Supplementary material for: Quantification of Glycan in Glycoproteins via AUCAgent-Enhanced Analytical Ultracentrifugation
Source: Pharmaceuticals (Basel). 2026 Jan 26;19(2):210. doi: 10.3390/ph19020210 (PMC12943701; doi:10.3390/ph19020210)
Supplement: Supplementary file 1 [file pharmaceuticals-19-00210-s001.zip]

Archive with 1 entries (1 files):
- pharmaceuticals-4077734-supplementary.pdf
